# Supplementary material for: The Role of GST Gene Polymorphic Variants in Antipsychotic-Induced Metabolic Disorders in Schizophrenia: A Pilot Study
Source: Pharmaceuticals (Basel). 2025 Jun 21;18(7):941. doi: 10.3390/ph18070941 (PMC12300524; doi:10.3390/ph18070941)
Supplement: Supplementary file 1 [file pharmaceuticals-18-00941-s001.zip]

Archive with 1 entries (1 files):
- pharmaceuticals-3672830-supplementary.pdf
